# Supplementary material for: Teachers’ Perceptions of Student Mental Health in Eastern China: A Qualitative Study
Source: Int J Environ Res Public Health. 2021 Jul 7;18(14):7271. doi: 10.3390/ijerph18147271 (PMC8303108; doi:10.3390/ijerph18147271)
Supplement: Supplementary file 1 [file ijerph-18-07271-s001.zip]

Archive with 1 entries (1 files):
- ijerph-1221796-supplementary.pdf
